# Supplementary material for: Identification of Novel Inhibitors of Starch Excess 4 (SEX4)
Source: Life (Basel). 2024 Dec 20;14(12):1686. doi: 10.3390/life14121686 (PMC11678766; doi:10.3390/life14121686)
Supplement: Supplementary file 1 [file life-14-01686-s001.zip]

Archive with 1 entries (1 files):
- life-3326348-supplementary.pdf
